# Supplementary material for: Tuberculosis yield among contacts of non-pulmonary bacteriologically confirmed index TB patients in the urban setting of central Uganda
Source: PLoS One. 2022 Dec 22;17(12):e0278851. doi: 10.1371/journal.pone.0278851 (PMC9778936; doi:10.1371/journal.pone.0278851)
Supplement: S1 File — (XLSX) [file pone.0278851.s001.xlsx]

## Sheet: Contact with TB
Contact ID	Sex	Age group	Under 15 years	Relationship to Index 2H	HH(RTI)	Index Non_PBC	Index PBC	Index TB Disease type	Timing of TB diagnosis(days)	TimeMonths	Contact_Cough	Contact_If cough, how long(in days)	Contact_Coughing up blood	Contact_Fever	Contact_If fever, how long( In days)	Contact_Weight loss / Poor weight gain	Contact_Excessive Night sweats	Contact_Other TB Symptom	Contact_Review Period	Contact_Eligible for IPT	Contact_HIV status	HIV status	Contact_Presumptive	Contact_Screened for TB	Contact_Tested/Evaluated for TB	Contact with TB	Contact_Test/Evaluation Results	Contact PBC	Contact non-PBC
1	0	15+	0	0		0	1	1	0	1	0	0		1	14	1	1	0	1	0	2	0	1	1	1	1	1	1	0
2	0	15+	0	1	1	0	1	1	0	1	1	28	0	1	28				1	0	3		1	1	1	1	1	1	0
3	0	15+	0	1	1	0	1	1	0	1	0	0		0	0	0	0	0	1	0	3		0	1	1	1	1	1	0
4	0	15+	0	1	1	0	1	1	0	1	1	14	0	1	28	0	1	1	1	0	1	1	0	1	1	1	1	1	0
5	0	15+	0	0		0	1	1	0	1	1	21	0	0	0	1	1	0	1	0	1	1	1	1	1	1	3	0	1
6	0	15+	0	1	1	0	1	1	0	1	1	28	0	1	15	1	1	1	1	0	1	1	1	1	1	1	3	0	1
7	1	0-14	1	1	3	0	1	1	0	1	1	7	0	0	0	0	0	0	1	0	3		1	1	1	1	3	0	1
8	1	0-14	1	1	1	0	1	1	0	1	1	14	0	0	0	0	0	0	1	0	2	0	1	1	1	1	1	1	0
9	1	0-14	1	1	3	0	1	1	0	1	1	21	0	0	0	0	0	0	1	0	2	0	1	1	1	1	3	0	1
10	1	0-14	1	1	3	0	1	1	0	1	1	28	0	1	7	1	1	0	1	0	2	0	1	1	1	1	3	0	1
11	1	0-14	1	1	1	0	1	1	0	1	1	14	0	0	0	0	0	0	1	0	2	0	1	1	1	1	1	1	0
12	1	0-14	1	1	1	0	1	1	0	1	1	28	1	0	0	1	1	0	1	0	2	0	1	1	1	1	3	0	1
13	1	0-14	1	1	1	0	1	1	0	1	1	28	0	0	0	1	1	1	1	0	2	0	1	1	1	1	3	0	1
14	1	15+	0	1	1	0	1	1	0	1	1	28	0	0	0	1	0	0	1	0	2	0	1	1	1	1	3	0	1
15	1	15+	0	1	1	1	0	3	0	1	1	14		1	14	1	1	0	1	0	2	0	1	1	0	1	3	0	1
16	1	15+	0	1	2	0	1	1	0	1	1	14	0	1	0	1	1	0	1	0	1	1	1	1	1	1	1	1	0
17	1	15+	0	0		0	1	1	0	1	1	28	0	0	0	0	0	0	1	0	2	0	1	1	1	1	1	1	0
18	1	15+	0	1	1	1	0	3	0	1	1	14	1	1	14	0	1	0	1	0	2	0	1	1	1	1	3	0	1
19	1	15+	0	1	1	0	1	1	0	1	1	14	0	0	0	0	0	0	1	0	1	1	1	1	1	1	1	1	0
20	0	15+	0	0		0	1	1	1	1	1	7	0	1	14	0	0	0	1	0	1	1	1	1	1	1	1	1	0
21	0	15+	0	1	2	0	1	1	1	1	1	14	0	1	0	1	0	0	1	0	2	0	1	1	1	1	1	1	0
22	0	15+	0	1	1	0	1	1	1	1	0	0		0	0	0	1	0	1	0	3		1	1	0	1	1	1	0
23	1	0-14	1	1	3	0	1	1	1	1	1	3	0	0	0	1	1		1	0	3		1	1	1	1	3	0	1
24	1	0-14	1	0		1	0	3	1	1	1	25	0	1	1	1	1	1	1	0	2	0	1	1	1	1	3	0	1
25	1	15+	0	0		1	0	3	1	1	1	25	1	1	4	1	1	1	1	0	1	1	1	1	1	1	3	0	1
26	1	15+	0	0		1	0	3	1	1	1	28	1	1	4	1	1	1	1	0	1	1	1	1	1	1	3	0	1
27	1	15+	0	1	2	0	1	1	1	1	1	14		1	14		1		1	0	2	0	1	1	1	1	1	1	0
28	0	0-14	1	0		1	0	3	2	1	1	28	1	1	28	1	1	0	1	0	1	1	1	1	1	1	3	0	1
29	0	0-14	1	1	1	1	0	3	2	1	1	28	0	1	21	1	1	1	1	0	2	0	1	1	1	1	1	1	0
30	0	15+	0	1	1	1	0	3	2	1	1	28		1	28	0	0	0	1	0	1	1	1	1	1	1	1	1	0
31	0	15+	0	1	1	1	0	3	2	1	1	28	0	1	28	1	1	1	1	0	2	0	1	1	1	1	1	1	0
32	1	0-14	1	1	1	0	1	1	2	1	1	28	0	0	0	1	1	1	1	0	2	0	1	1	1	1	3	0	1
33	1	15+	0	0		0	1	1	2	1	1	2	0	0	0	1	1	0	1	0	2	0	1	1	1	1	1	1	0
34	1	15+	0	1	2	1	0	3	2	1	1	21	0	1	14	1	0		1	0	3		1	1	1	1	1	1	0
35	0	0-14	1	1	3	0	1	1	3	1	1	28	0	0	0	1	1	1	1	0	2	0	1	1	1	1	3	0	1
36	0	0-14	1	1	1	0	1	1	3	1	1	28	0	1	14	1	0	0	1	0	2	0	1	1	1	1	3	0	1
37	0	0-14	1	1	1	0	1	1	3	1	1	14		1	0	1	0		1	0	2	0	1	1	1	1	3	0	1
38	0	15+	0	1	1	1	0	3	3	1	0	0		1	14	0	0	0	1	0	1	1	1	1	1	1	3	0	1
39	1	0-14	1	1	1	1	0	3	3	1	1	28	0	1	12	1	1	1	1	0	2	0	1	1	1	1	3	0	1
40	1	0-14	1	1	1	0	1	1	3	1	1	0	0	1	0	1	0	0	1	0	2	0	1	1	1	1	1	1	0
41	0	0-14	1	1	3	0	1	1	4	1	1	27	0	1	7	1	0	0	1	0	2	0	1	1	1	1	3	0	1
42	0	15+	0	1	1	0	1	1	4	1	1	7	0	1	7	1	1	0	1	0	2	0	1	1	1	1	3	0	1
43	0	15+	0	0		1	0	3	4	1	1	28	1	1	7	1	0	0	1	0	1	1	1	1	1	1	3	0	1
44	1	15+	0	1	1	1	0	3	4	1	1	21	0	0	0	1	1		1	0	3		1	1	1	1	1	1	0
45	1	15+	0	1	1	0	1	1	4	1	1	28	0	1	28	1	1	0	1	0	2	0	1	1	1	1	3	0	1
46	0	15+	0	1		0	1	1	5	1	1	28	0	0	0	1	0	1	1	0	1	1	1	1	1	1	1	1	0
47	0	15+	0	1		0	1	1	5	1	1	28	0	0	0	0	0	0	1	0	2	0	1	1	1	1	1	1	0
48	0	15+	0	1	1	1	0	3	5	1	1	7	0	1	7	1	1	0	1	0	2	0	1	1	1	1	3	0	1
49	0	15+	0	1	1	1	0	3	5	1	1	7	0	1	7	1	1	0	1	0	2	0	1	1	1	1	3	0	1
50	0	15+	0	1	1	1	0	3	5	1	1	7	0	1	7	1	1	0	1	0	2	0	1	1	1	1	3	0	1
51	1	0-14	1	1	1	0	1	1	5	1	1	28	0	1	2	1	0	0	1	0	2	0	1	1	1	1	3	0	1
52	1	15+	0	0		0	1	1	5	1	1	8		0	0	0	0	0	1	0	2	0	1	1	1	1	3	0	1
53	0	0-14	1	1	1	1	0	3	6	1	1	28		0	0	0	0	0	1	0	1	1	1	1	1	1	3	0	1
54	0	15+	0	1	1	1	0	3	6	1	1	14	0	1	14	1	1	0	1	0	1	1	1	1	1	1	3	0	1
55	1	0-14	1	1	1	0	1	1	6	1	1	7	0	1	7		1		1	0	2	0	1	1	1	1	3	0	1
56	1	15+	0	1	1	0	1	1	6	1	1	14	0	1	14	0	1	0	1	0	2	0	1	1	1	1	1	1	0
57	1	15+	0	0		1	0	3	6	1	1	28	0	1	7	1	1	0	1	0	2	0	1	1	1	1	3	0	1
58	0	15+	0	1		0	1	1	7	1	1	14	0	0	0	1		0	1	0	2	0	1	1	1	1	1	1	0
59	1	15+	0	1	1	1	0	3	7	1	1	14	0	1	14	1	1	0	1	0	2	0	1	1	1	1	1	1	0
60	1	15+	0	1	1	1	0	3	7	1	1	28	0	1	7	0	0	0	1	0	1	1	1	1	0	1	3	0	1
61	0	0-14	1	1	1	0	1	1	8	1	1	0	0	1	0	1	1	0	1	0	2	0	1	1	1	1	3	0	1
62	0	15+	0	1	1	1	0	2	8	1	1	14	0	1	14	1	1	0	1	0	2	0	1	1	1	1	1	1	0
63	0	15+	0	1	1	0	1	1	8	1	1	28	0	0	0	0	0	0	1	0	2	0	1	1	1	1	1	1	0
64	1	15+	0	1	1	0	1	1	8	1	1	28	0	1	0	0	0	0	1	0	2	0	1	1	1	1	1	1	0
65	1	15+	0	1	1	0	1	1	8	1	1	21	0	1	14	1	0	0	1	0	3		1	1	1	1	1	1	0
66	1	15+	0	1	1	0	1	1	8	1	1	14	0	0	0	0	0	0	0	0	2	0	1	1		1	1	1	0
67	1	15+	0	0		1	0	3	8	1	0	0		0	0	0	0	0	1	0	1	1	0	1	1	1	1	1	0
68	1	15+	0	1	1	1	0	3	8	1	1	28	0	1	5	0	0	0	1	0	2	0	1	1	1	1	3	0	1
69	1	15+	0	1	1	0	1	1	8	1	1	28	0	0	0	1	1	0	1	0	2	0	1	1	1	1	1	1	0
70	0	15+	0	1	1	1	0	2	9	1	1	28	0	1	1	1	1	0	1	0	1	1	1	1	1	1	3	0	1
71	0	15+	0	0		0	1	1	9	1	1	10	0	0	0	1	1	0	1	0	1	1	1	1	1	1	3	0	1
72	1	15+	0	0		1	0	3	9	1	1	28	0	1	7	1	0	0	1	0	1	1	1	1	1	1	3	0	1
73	1	15+	0	0		0	1	1	9	1	1	7	0	0	0	1	0	0	1	0	1	1	1	1	1	1	3	0	1
74	1	15+	0	0		1	0	2	9	1	1	14	0	1	14	1	0	0	1	0	2	0	1	1	1	1	1	1	0
75	1	15+	0	0		0	1	1	9	1	1	28	0	0	0	0	0	0	1	0	3		1	1		1	1	1	0
76	1	15+	0	1	1	1	0	3	9	1	1	28	0	1	14	1	1	1	1	0	1	1	1	1	1	1	1	1	0
77	0	15+	0	1	1	1	0	3	10	1	1	28	0	1	28		1	0	1	0	2	0	1	1	1	1	1	1	0
78	0	0-14	1	1	3	1	0	3	11	1	1	10	0	0	0	0	1	0	1	0	2	0	1	1	1	1	3	0	1
79	0	0-14	1	1	1	0	1	1	11	1	1	14	0	1	14	0	0	0	1	0	3		1	1	1	1	1	1	0
80	0	0-14	1	1	1	0	1	1	11	1	1	28	0	0	0	0	0	0	1	0	2	0	1	1	1	1	1	1	0
81	0	15+	0	1	1	0	1	1	11	1	1	14		1	14	1	1	0	1	0	2	0	1	1	1	1	1	1	0
82	0	15+	0	1	1	0	1	1	11	1	1	14	0	1	0	1	1	1	1	0	2	0	1	1	1	1	1	1	0
83	1	15+	0	1	1	0	1	1	11	1	1	14	0	1	14	0	1	1	1	0	2	0	1	1	1	1	1	1	0
84	1	15+	0	1	1	1	0	3	11	1	1	28	0	1	7	1	1	0	1	0	1	1	1	1	1	1	3	0	1
85	0	15+	0	1	1	1	0	3	12	1	1	28	0	1	21	1	1	0	1	0	2	0	1	1	1	1	1	1	0
86	0	15+	0	0		1	0	2	12	1	1	28	0	1	7	1	1	0	1	0	1	1	1	1	1	1	3	0	1
87	0	15+	0	0		1	0	2	13	1	1	28	0	1	4	1	1	0	1	0	1	1	1	1	1	1	3	0	1
88	1	15+	0	1	1	0	1	1	13	1	1	14	0	0	0	0	0	0	1	0	2	0	1	1	1	1	1	1	0
89	0	0-14	1	1	3	1	0	3	14	1	1	10	0	0	0	0	0	0	1	0	2	0	1	1	1	1	3	0	1
90	0	15+	0	0		0	1	1	14	1	1	14	0	1	28	1	1	1	1	0	1	1	1	1	1	1	3	0	1
91	1	0-14	1	1	3	0	1	1	14	1	1	14	0	1	3	0	0	0	1	0	3		1	1	1	1	3	0	1
92	1	0-14	1	1	3	1	0	3	14	1	1	11	0	0	0	0	1	0	1	0	2	0	1	1	1	1	3	0	1
93	1	15+	0	1	1	0	1	1	14	1	1	28	0	1	21	1	0	0	1	0	2	0	1	1	1	1	1	1	0
94	1	15+	0	1	1	1	0	3	14	1	1	28	0	1	1	1	1	0	1	0	2	0	1	1	1	1	1	1	0
95	0	15+	0	1	1	0	1	1	15	1	1	28		0	0	0	0	0	1	0	2	0	1	1	1	1	1	1	0
96	0	15+	0	1	1	1	0	3	15	1	1	14	0	1	5	1	0	0	1	0	1	1	1	1	1	1	1	1	0
97	0	15+	0	1	1	1	0	3	15	1	1	28	0	1	28	1	1	1	1	0	1	1	1	1	1	1	1	1	0
98	0	15+	0	0		0	1	1	15	1	1	2		0	0	0	1	0	1	0	2	0	1	1	1	1	3	0	1
99	1	15+	0	1	1	1	0	3	15	1	1	28	0	1	21	1	1	1	1	0	1	1	1	1	1	1	1	1	0
100	1	15+	0	1	1	1	0	3	15	1	1	14	0	1	5	1	0	0	1	0	1	1	1	1	1	1	1	1	0
101	0	0-14	1	1	1	0	1	1	16	1	1	28	0	0	0	0	0	0	1	0	2	0	1	1	1	1	1	1	0
102	0	0-14	1	1	1	1	0	3	16	1	1	15	0	0	0	0	0	0	1	0	3		1	1	1	1	3	0	1
103	0	15+	0	1	1	1	0	3	16	1	1	14	0	1	21	0	0	0	1	0	1	1	1	1	1	1	1	1	0
104	1	0-14	1	1	1	1	0	3	16	1	1	20	0	0	0	0	0	0	1	0	2	0	1	1	1	1	3	0	1
105	1	0-14	1	1	1	1	0	3	16	1	1	28	1	0	0	0	0	0	1	0	2	0	1	1	1	1	3	0	1
106	1	15+	0	1	1	1	0	3	18	1	1	28	1	1	2	1	1	0	1	0	1	1	1	1	1	1	1	1	0
107	1	15+	0	1	1	0	1	1	18	1	1	14	1	1	14	0	1	0	1	0	2	0	1	1	1	1	1	1	0
108	1	15+	0	1	1	0	1	1	19	1	1	3	0	1	4	1	1	0	1	0	1	1	1	1	0	1	1	1	0
109	0	15+	0	1	1	1	0	3	20	1	1	14	1	1	2	1	1	0	1	0	1	1	1	1	1	1	1	1	0
110	1	15+	0	0		1	0	2	20	1	1	14	0	1	2	1	1	0	1	0	1	1	1	1	1	1	1	1	0
111	1	15+	0	0		1	0	2	20	1	1	14	0	1	2	1	1	0	1	0	1	1	1	1	1	1	1	1	0
112	1	15+	0	1		0	1	1	20	1	1	8	0	0	0		0		1	0	1	1	1	1	1	1	3	0	1
113	0	15+	0	1	1	0	1	1	21	1	1	21	0	0	0	0	0	0	1	0	2	0	1	1	0	1	1	1	0
114	1	15+	0	1	1	1	0	3	21	1	1	28	0	0	0	0	0	0	1	0	2	0	1	1		1	1	1	0
115	1	15+	0	1	2	0	1	1	22	1	1	28		0	0	1	1		1	0	3		1	1	1	1	1	1	0
116	1	0-14	1	1	1	0	1	1	23	1	1	14	0	1	14	1	1	0	1	0	2	0	1	1	1	1	1	1	0
117	1	15+	0	0		1	0	3	23	1	1	14	1	1	1	1	0	0	1	0	1	1	1	1	1	1	3	0	1
118	1	15+	0	1	1	1	0	3	25	1	1	28	0	1	28	1	1	0	1	0	1	1	1	1	1	1	1	1	0
119	0	15+	0	0		0	1	1	26	1	1	28	1	1	28	1	1	1	1	0	1	1	1	1	1	1	3	0	1
120	1	15+	0	0		1	0	3	27	1	1	14	0	1	1	0	0	0	1	0	1	1	1	1	1	1	3	0	1
121	0	0-14	1	1	3	1	0	3	28	1	1	14	0	0	0	1	0	0	1	0	2	0	1	1	1	1	3	0	1
122	0	15+	0	1	1	0	1	1	29	1	1	28		0	0	1			1	0	2	0	1	1	1	1	1	1	0
123	0	15+	0	0		0	1	1	30	1	1	7	0	1	7	1	1	1	1	0	1	1	1	1	1	1	3	0	1
124	1	15+	0	1		1	0	3	30	1	1	7	0	0	0	1	0	0	1	0	1	1	1	1	1	1	1	1	0
125	1	15+	0	1	1	0	1	1	31	2	1	28		0	0	0	0	0	1	0	2	0	1	1	1	1	3	0	1
126	0	15+	0	1	1	1	0	3	32	2	1	28	0	0	0	0	0	0	1	0	1	1	1	1	1	1	1	1	0
127	0	15+	0	1	1	0	1	1	32	2	1	14	0	0	0	0	0	0	1	0	3		1	1	1	1	1	1	0
128	1	15+	0	0		0	1	1	33	2	1	7	0	1	7	1	1	1	1	0	1	1	1	1	1	1	3	0	1
129	1	15+	0	1	1	0	1	1	33	2	1	14	0	1	0	1	1	0	1	1	2	0	1	1	1	1	1	1	0
130	1	15+	0	1	2	1	0	3	34	2	1	28		0	0	0	0	0	1	0	2	0	1	1	1	1	1	1	0
131	0	15+	0	1	1	0	1	1	35	2	1	28	0	1	7	0	0	0	1	0	2	0	1	1	1	1	1	1	0
132	0	0-14	1	1	3	0	1	1	37	2	1	28	0	1	7	0	0	0	1	0	2	0	1	1	1	1	3	0	1
133	0	0-14	1	1	3	0	1	1	38	2	1	14	0	0	0	0	0	0	1	0	2	0	1	1	1	1	3	0	1
134	1	15+	0	1	1	0	1	1	39	2	1	30	0	0	0	0	0	0	0	0	2	0	1	1		1	1	1	0
135	0	15+	0	0		0	1	1	41	2	1	3	0	1	2	1	1	0	1	0	2	0	1	1	1	1	1	1	0
136	0	15+	0	0		1	0	3	41	2	1	7	0	1	28	1	1	0	1	0	1	1	1	1	1	1	1	1	0
137	1	15+	0	1	1	1	0	3	43	2	1	14	0	1	7	0	0	0	1	0	1	1	1	1	1	1	1	1	0
138	0	15+	0	0		0	1	1	47	2	1	28	0	1	14	1	1	0	1	0	1	1	1	1	1	1	1	1	0
139	0	15+	0	1	1	1	0	3	48	2	1	5	0	0	0	0	0	0	1	0	2	0	1	1	1	1	1	1	0
140	0	15+	0	0		1	0	3	49	2	1	28	1	1	1	1	1	0	1	0	1	1	1	1	1	1	1	1	0
141	0	15+	0	1	1	1	0	3	49	2	1	28	0	1	1	1	1	0	1	0	1	1	1	1	1	1	3	0	1
142	1	15+	0	0		1	0	3	49	2	1	7	1	1	7	1	1	0	1	0	1	1	1	1	1	1	1	1	0
143	0	15+	0	0		0	1	1	51	2	1	28	1	1	7	1	1	1	1	0	1	1	1	1	1	1	1	1	0
144	0	15+	0	1	1	1	0	3	52	2	1	28	0	1	28	1	1	0	1	0	2	0	1	1	1	1	1	1	0
145	0	15+	0	1	1	0	1	1	54	2	1	28		0	0	0	0	0	1	0	2	0	1	1	1	1	1	1	0
146	0	15+	0	1	2	0	1	1	55	2	1	28	0	0	0	0	1	1	1	0	1	1	1	1	1	1	1	1	0
147	0	15+	0	1	2	1	0	3	56	2	1	28	0	1	7	1	0	0	1	0	1	1	1	1	1	1	3	0	1
148	1	15+	0	0		1	0	3	56	2	1	60	1	1	0	1	1	0	1	0	3		1	1	1	1	3	0	1
149	0	0-14	1	1	3	1	0	3	58	2	1	28	0	1	28	1	0	0	1	0	2	0	1	1	1	1	3	0	1
150	1	15+	0	1	1	0	1	1	58	2	1	25	1	0	0	1	1	0	1	0	1	1	1	1	1	1	3	0	1
151	1	0-14	1	1	1	1	0	3	59	2	1	7	0	1	7	1	1	1	1	0	1	1	1	1	1	1	3	0	1
152	0	15+	0	1	1	1	0	3	60	2	1	10	0	1	8	0	0	0	1	0	2	0	1	1	0	1	1	1	0
153	1	0-14	1	1	1	1	0	2	61	3	1	28	1	1	7	1	1	1	1	0	1	1	1	1	1	1	1	1	0
154	0	0-14	1	1	3	0	1	1	62	3	1	14	0	0	0	0	0	0	1	0	3		1	1	1	1	1	1	0
155	0	15+	0	1	1	1	0	3	62	3	1	28	1	1	14	0	0	0	1	0	2	0	1	1	1	1	1	1	0
156	1	0-14	1	1	3	0	1	1	62	3	1	17	0	0	0	0	0	0	1	0	3		1	1	1	1	1	1	0
157	1	0-14	1	1	1	1	0	3	63	3	0	0		0	0	0	0	0	1	0	2	0	0	1	1	1	3	0	1
158	1	15+	0	1	2	0	1	1	63	3	1	27	0	1	7	0	0	0	1	0	1	1	1	1	1	1	1	1	0
159	1	0-14	1	1	1	1	0	2	64	3	1	28	0	0	0	1	0	0	1	0	1	1	1	1	1	1	3	0	1
160	1	15+	0	1	1	0	1	1	66	3	1	21	1	1	14	1	1	0	1	0	2	0	1	1	1	1	1	1	0
161	0	15+	0	1	1	0	1	1	68	3	0	0		1	21	0	0	1	1	0	2	0	1	1	1	1	1	1	0
162	0	15+	0	1	1	1	0	3	68	3	1	28	0	1	4	1	1	0	1	0	1	1	1	1	1	1	1	1	0
163	0	15+	0	0		0	1	1	68	3	1	28	0	0	0	1	0	1	1	0	2	0	1	1	1	1	1	1	0
164	1	15+	0	1	1	0	1	1	69	3	1	21	0	1	14	1	1	0	1	0	1	1	1	1	1	1	3	0	1
165	1	15+	0	1	3	1	0	3	70	3	1	28	0	1	14	0	0	0	1	0	1	1	1	1	1	1	1	1	0
166	0	15+	0	1	1	0	1	1	72	3	1	28	0	1	20	1	0		1	0	1	1	1	1	1	1	1	1	0
167	0	15+	0	1	1	0	1	1	76	3	1	20	0	1	28	1	1	0	1	0	1	1	1	1	0	1	4	1	0
168	1	15+	0	1	2	0	1	1	77	3	1	28	0	0	0	0	0	0	0	0	2	0	1	1	1	1	3	0	1
169	1	0-14	1	1	3	1	0	3	81	3	1	21	0	0	0	1	1		1	0	2	0	1	1	1	1	3	0	1
170	1	15+	0	1	1	0	1	1	87	3	1	0	1	1	0	1	1	0	1	0	2	0	1	1	1	1	1	1	0
171	1	15+	0	1	1	0	1	1	88	3	1	14	0	0	0	0	0	0	1	0	2	0	1	1	1	1	3	0	1
172	0	15+	0	0		1	0	2	90	3	1	14	0	1	4	0	0	1	1	0	1	1	1	1	1	1	1	1	0
173	0	15+	0	1	1	0	1	1	91	4	1	28	0	0	0	1	1	0	1	0	1	1	1	1	1	1	3	0	1
174	1	15+	0	1	2	1	0	3	91	4	1	14	0	1	7	0	0	0	1	0	2	0	1	1	1	1	1	1	0
175	1	15+	0	1	1	0	1	1	91	4	1	28	0	0	0	0			1	0	2	0	1	1	1	1	1	1	0
176	0	15+	0	1	2	0	1	1	93	4	1	14	0	0	0	1	0	0	1	0	1	1	1	1	1	1	3	0	1
177	1	15+	0	1	1	0	1	1	95	4	1	28	1	1	28	1	1	1	1	0	1	1	1	1	1	1	1	1	0
178	0	15+	0	1	1	0	1	1	96	4	1	14	0	1	7	1	1	0	1	0	2	0	1	1	1	1	1	1	0
179	1	15+	0	1	1	0	1	1	96	4	1	14	0	1	7	1	1	0	1	0	2	0	1	1	1	1	1	1	0
180	0	15+	0	1	1	1	0	3	100	4	1	21		1	21	1	0	0	1	0	2	0	1	1	1	1	1	1	0
181	0	15+	0	1	2	1	0	2	103	4	1	14	0	0	0	0	0	0	1	0	1	1	1	1	1	1	3	0	1
182	1	15+	0	1	1	1	0	2	104	4	1	28	0	1	14	1	1	0	1	0	1	1	1	1	1	1	3	0	1
183	0	0-14	1	1	1	0	1	1	106	4		0		0	0	0	0	0	0	0	2	0	0	1	0	1	1	1	0
184	1	15+	0	0		0	1	1	106	4	1	28	0	1	4	1	1	1	1	0	1	1	1	1	1	1	3	0	1
185	0	15+	0	1	1	0	1	1	109	4	1	7	0	0	0	0	0	0	1	0	2	0	1	1	1	1	1	1	0
186	1	15+	0	0		1	0	3	111	4	0	0		1	1	1	1	1	1	0	1	1	1	1	1	1	3	0	1
187	1	15+	0	0		1	0	3	115	4	1	28	0	1	28	1	1	1	1	0	1	1	1	1	1	1	1	1	0
188	0	15+	0	0		0	1	1	116	4	1	7	0	1	1	1	1	1	1	0	1	1	1	1	1	1	1	1	0
189	0	15+	0	0		0	1	1	120	4	1	28	0	1	14	1	1	0	1	0	1	1	1	1	1	1	3	0	1
190	1	15+	0	0		0	1	1	123	5	1	14	1	1	28	1	1	1	1	0	2	0	1	1	1	1	1	1	0
191	1	15+	0	0		0	1	1	127	5	1	28	0	1	4	1	1	0	1	0	1	1	1	1	1	1	3	0	1
192	1	15+	0	1	1	1	0	3	134	5	1	28	0	1	7	0	0	0	1	0	3		1	1	1	1	1	1	0
193	1	15+	0	1	1	1	0	3	134	5	1	14	1	1	7	1	1	0	1	0	1	1	1	1	1	1	1	1	0
194	0	15+	0	1	1	0	1	1	140	5	1	14	0	1	7	0	0	0	1	0	2	0	1	1	1	1	3	0	1
195	0	15+	0	1	1	0	1	1	140	5	1	14	0	1	7	1	1	0	1	0	2	0	1	1	1	1	3	0	1
196	0	15+	0	0		1	0	3	152	>5	1	14	0	1	7	1	0	0	1	0	2	0	1	1	1	1	1	1	0
197	1	15+	0	0		1	0	3	152	>5	1	28	0	1	28	1	0	1	1	0	2	0	1	1	1	1	1	1	0
198	0	15+	0	1	1	0	1	1	171	>5	1	14		0	0	0	0	0	1	0	2	0	1	1	1	1	3	0	1
199	0	15+	0	1	1	1	0	3	177	>5	1	28	0	1	7	1	1	0	1	0	1	1	1	1	1	1	3	0	1
200	1	15+	0	0		1	0	2	190	>5	1	28	0	1	2	1	0	0	1	0	1	1	1	1	1	1	3	0	1
201	1	15+	0	0		1	0	3	196	>5	1	28	0	1	1	1	1	0	1	0	1	1	1	1	1	1	1	1	0
202	1	15+	0	0		1	0	3	198	>5	1	28	0	1	1	1	0	0	1	0	1	1	1	1	1	1	3	0	1
203	0	15+	0	0		1	0	3	201	>5	1	14	0	1	1	1	1	0	1	0	1	1	1	1	1	1	1	1	0
204	0	0-14	1	1	1	1	0	3	206	>5	1	28	0	1	1	1	1	0	1	0	1	1	1	1	1	1	3	0	1
205	0	15+	0	0		1	0	3	223	>5	1	28	0	1	7	1	1	0	1	0	1	1	1	1	1	1	1	1	0
206	0	15+	0	0		1	0	3	223	>5	1	14	0	1	1	1	0	0	1	0	1	1	1	1	1	1	1	1	0
207	1	15+	0	1	1	0	1	1	238	>5	1	28	0	0	0	1	1	0	1	0	2	0	1	1	1	1	1	1	0
208	0	15+	0	1	1	0	1	1	255	>5	1	2	0	1	0	1	1	0	1	0	1	1	1	1	1	1	1	1	0
209	0	15+	0	1	1	0	1	1	257	>5	1	14	0	1	3	1	1	0	1	0	1	1	1	1	1	1	1	1	0
210	1	15+	0	1	1	1	0	3	258	>5	1	14	0	1	4	0	0	0	1	0	2	0	1	1	1	1	3	0	1
211	1	15+	0	1	1	0	1	1	347	>5	1	27	0	1	14	1	1	0	1	0	2	0	1	1	1	1	1	1	0
212	0	0-14	1	1	1	0	1	1			0	0		0	0	0	0	0	1	0	2	0	0	1	0	1	1	1	0
213	0	0-14	1	1	3	0	1	1			1	10	0	0	0	0	0	0	1	0	2	0	1	1	1	1	3	0	1
214	0	0-14	1	1	3	0	1	1			1	21	0	1	1	1	0	0	1	0	2	0	1	1	1	1	3	0	1
215	0	0-14	1	1	3	0	1	1			1	20	0	1	10	0	1	0	1	0	2	0	1	1	1	1	3	0	1
216	0	0-14	1	1	1	0	1	1			0	0		0	0	0	0	0	1	0	2	0	0	1	0	1	1	1	0
217	0	0-14	1	1	1	0	1	1			1	28		0	0		0		1	0	2	0	1	1	1	1	1	1	0
218	0	15+	0	1	1	0	1	1			1	26	0	1	26	0	1	0	1	0	2	0	1	1	1	1	1	1	0
219	0	15+	0	1	1	1	0	3			1	28	0	1	28	1	1	1	1	0	2	0	1	1	1	1	3	0	1
220	0	15+	0	1	1	0	1	1			1	0	0	1	0	1	0	0	1	0	2	0	1	1	0	1	1	1	0
221	1	0-14	1	1	1	0	1	1			0	0		0	0	0	0	0	1	0	2	0	0	1	0	1	1	1	0
222	1	0-14	1	1	1	0	1	1			1	28		0	0		0		1	0	2	0	1	1	1	1	1	1	0
223	1	0-14	1	1	1	0	1	1			1	15	0	1	4	0	0	0	1	0	2	0	1	1	1	1	1	1	0
224	1	0-14	1	1	1	0	1	1			0	0		0	0	0	0	0	0	0	2	0	0	1	0	1	1	1	0
225	1	0-14	1	1	1	1	0	3			1	14	0	1	0	0	0	0	1	0	1	1	1	1	1	1	3	0	1
226	1	0-14	1	1	1	0	1	1			1	7	0	1	7	0	0	0	1	0	2	0	1	1	1	1	1	1	0
227	1	15+	0	1	1	0	1	1			1	28	0	0	0	0	0	0	1	0	2	0	1	1	1	1	1	1	0
228	1	15+	0	1	1	0	1	1			1	28	0	0	0	1			1	0	2	0	1	1	1	1	1	1	0
229	1	15+	0	1	3	0	1	1			0	0		0	0	0	0	0	1	0	2	0	0	1	0	1	1	1	0
230	1	15+	0	0		0	1	1			1	14	0	1	14	1	0		1	0	2	0	1	1	1	1	1	1	0
231	1	15+	0	1	3	1	0	3			1	20	0	0	0	0	0	0	1	0	1	1	1	1	1	1	1	1	0
232	1	15+	0	1		0	1	1			1	21	0	1	14	1	0		1	0	1	1	1	1	1	1	1	1	0
233	1	15+	0	1	1	0	1	1			1	2	0	0	0	0	0	0	1	0	2	0	1	1	1	1	1	1	0
234	1	15+	0	1	2	0	1	1			1	0		0	0	0	0	0	1	0	2	0	1	1	1	1	3	0	1
